# Supplementary material for: Novel Applications of Magnetic Cell Sorting to Analyze Cell-Type Specific Gene and Protein Expression in the Central Nervous System
Source: PLoS One. 2016 Feb 26;11(2):e0150290. doi: 10.1371/journal.pone.0150290 (PMC4769085; doi:10.1371/journal.pone.0150290)
Supplement: S1 DataSet — (ZIP) [file pone.0150290.s001.zip]

Archive with 1 entries (1 files):
- S1Dataset.xlsx
