# Supplementary material for: Novel Applications of Magnetic Cell Sorting to Analyze Cell-Type Specific Gene and Protein Expression in the Central Nervous System
Source: PLoS One. 2016 Feb 26;11(2):e0150290. doi: 10.1371/journal.pone.0150290 (PMC4769085; doi:10.1371/journal.pone.0150290)
Supplement: S1 DataSet — (ZIP) [file pone.0150290.s001.zip › S1Dataset.xlsx]

## Sheet: Figure2
	Figure2A	Figure2B	Figure2C	Figure2D	Figure2E	Figure2F	Figure2G
	p7-10	p20-30	p60-80			ACSA-2	Flow Through
SLC1A3	111.892	102.77	49.13	80.7078	50.4702	108.353	28.0177
	88.108	74.74	120.14	151.521	115.497	118.853	26.8558
	94.05	122.48	130.74	67.7713	134.032	72.7944	17.3702
SLC1A2	100.97	72.1	54.47	94.0393	94.7594	62.5701	41.0554
	83.09	53.85	82.73	133.837	99.4472	82.1826	32.1479
	104.97	70.84	67.99	55.0572	101.599	45.5936	23.8766
Gfap	149.47	96.56	48.07	181.514	14.4835	102.927	24.6949
	99.61	77.97	118.35	308.898	15.9373	121.582	28.2004
	99.55	89.07	54.47	168.601	49.2928	107.189	15.4243
MBP	0.605	0.152	0.203	989.353	9.45556	12.8289	567.998
	0.554	0.043	0.05	921.433	6.65298	14.3624	637.324
	0.554	0.163	0.114	893.509	56.9614	15.5636	596.9
Itgam	3.81	1.345	6.23	620.277	44.5991	3.83063	384.636
	2.14	1.111	1.17	2208.36	44.3581	3.53603	402.148
	3.5	0.346	Undetermined	4247.24	Undetermined	2.60882	487.242
Rbfox3	2.04	7.114	1.29	21.6202	1988.92	9.88252	173.53
	5.61	3.356	4.26	58.9159	2850.62	2.86572	116.851
	3.5	7.44	4.71	38.9107	5398.97	4.31523	9.61967
Nefm							553.391
							396.569
							180.768

## Sheet: Figure3
	Figure3A	Figure3B	Figure3C
	p7-10	p20-30	p60-80
SLC1A3	1.60679	0.835961	1.40604
	0.570241	0.742324	2.09836
	0.792461	1.08498	1.86305
SLC1A2	2.48299	1.01237	2.63667
	1.42995	0.487628	0.771202
	0.673254	1.08498	1.47064
GFAP	Undetermined	Undetermined	Undetermined
	Undetermined	Undetermined	Undetermined
	Undetermined	Undetermined	Undetermined
MBP	Undetermined	Undetermined	0.487628
	Undetermined	Undetermined	Undetermined
	Undetermined	Undetermined	Undetermined
Itgam	0.128459	0.907185	Undetermined
	Undetermined	Undetermined	Undetermined
	Undetermined	Undetermined	Undetermined
Rbfox3	174.014	95.0965	87.5848
	45.2879	115.961	140.34
	80.6977	84.0394	86.1217
Nfem	62.1965	79.0578	377.776
	67.5035	84.0394	522.97
	21.3976	81.05	337.66

## Sheet: Figure4
	Figure4A	Figure4B	Figure4C	Figure4D			Figure4E
	p7-10	p20-30	p60-80	Glt1 - Microglia removal			Microglia
SLC1A3	113.03	179.06	62.99	56.02		Glast	0.772166
	156.34	237.62	195.51	164.18			0.901706
	90.22	175.05	147.24	147.64			0.901706
SLC1A2	91.01	76.05	45.85	30.15		MBP	1.7777
	133.61	129.25	133.94	153.72			3.05989
	75.39	94.7	120.21	116.17			3.05989
Gfap	63.24	71.91	46.95	68.33		Itgam	69.6902
	123.98	174.31	129.17	68.33			115.155
	99.15	109.47	123.98	56.55			115.155
MBP	0.388	0.103	8.51	1.83		TLR4	51.4271
	1.27	0.305	4.81	8.11			104.62
	1.26	0.053	8.855	1.59			104.62
Itgam	16.09	42.649	57.51	Undetermined		HexB	92.9991
	20.69	36.721	48.07	Undetermined			111.118
	18.38	31.4	48.08	Undetermined			111.118
Rbfox3	0.921	9.37	12.04	3.72
	1.259	12.15	27.17	8.67
	0.9002	0.103	11.66	4.78

## Sheet: Figure5A
	Glt-1
Glt-1	105.704
	107.513
	86.7833
Gfap	27.3228
	50.5072
	59.6283
Mbp	6.24147
	4.22572
	2.35017
Itgam	2.5
	1.29
	1.35
Map2	10.6336
	2.97473
	3.37227

## Sheet: Figure5C
FACS Index	Glt1 Index		FACS Hoescht Index	Glt1 Hoescht Index
4.9517	55.1874		3.77932	1.96025
8.67835	29.1444		1.03811	1.89158
11.8241	9.34671		1.41235	2.05518
4.46294	32.8578		1.44847	2.12836
9.48302	36.147		3.53218	0.60489
11.8787	9.05476		0.808894	1.41772
5.51483	116.679		0.9089	1.6776
4.42463	64.6423		0.932124	1.24625
17.509	0.663766		1.5973	1.13201
47.3068	3.68004		1.28957	0.841184
1.62064	5.26861		1.08001	1.74638
8.94161	2.89602		2.02812	2.34139
2.78493	1.33073		1.19118	2.10251
6.50804	2.32792		1.10232	1.00184
2.18228	1.90755		0.92179	1.48409
2.71139	11.2968		1.37212	0.846897
1.04128	4.24761		1.06195	1.01829
0.818778	102.493		1.80889	0.791838
8.81732	19.9266		1.70913	1.73092
23.9556	84.8798		1.41235	2.07892
14.0356	1.00208		4.32893	0.7606
2.73503	31.6266		2.2533	1.8036
16.7896	16.5304		1.46973	0.673907
2.06609	4.06375		0.893164	3.06432
6.43586	16.1024		1.19513	2.26002
0.887723	3.44143		1.85053	1.06904
12.4601	3.48689		1.52114	1.49635
9.79113	2.14989		0.960653	1.01664
7.57868	1.155		1.22777	1.61616
8.2751	1.129		0.861454	4.27612
16.2277	120.5		4.07218	1.11187
4.87111	66.5797		3.14844	1.90006
9.49882	3.17961		0.936014	1.80408
1.70997	23.4365		0.773333	1.86022
3.96856	4.8119		1.10976	1.16881
2.59938	29.1611		0.81619	1.39773
10.3467	35.6697		0.968048	0.999333
17.9441	7.87705		1.18079	2.68003
11.2747	3.90796		0.9775	1.82669
8.32447	21.0854		2.18245	10.1045
8.61846	101.537		1.30006	1.04567
1.01279	60.4311		1.02036	1.15103
25.06	3.16258		1.13832	2.19802
5.23949	8.44817		1.20377	1.552
4.52992	2.76933		2.80006	3.65552
1.0374	7.26972		1.3024	0.973065
12.6343	4.12651		2.32168	1.01356
9.13345	16.0161		1.48043	3.04125
5.15315	5.34452		1.92525	1.66149
5.34759	170.037		1.2404	3.23316
2.10407	23.8703		0.9775	2.67269
3.0048	1.974		0.841024	3.1723
11.465	12.3613		1.07584	0.9824
5.60848	4.97664		1.08389	1.31828
16.8487	1.69455		1.96025	0.981255
1.47157	1.58959		0.995358	0.843051
12.9697	2.56026		3.12379	1.09902
13.5566	1.49057		3.83344	0.791724
6.41214	13.872		3.58665	1.01202
35.11	2.48003		2.63107	0.821689
4.43931	6.86004		0.930813	0.83222
10.2049	2.76736		0.8856	1.98617
1.49396	16.9542		3.5201	1.04002
3.65205	125.68		0.913379	0.785588
1.55956	15.2871		3.23548	0.912191
1.20074	2.85568		0.84144	1.61616
14.5931	5.67112		2.11075	1.19785
0.862618	5.7838		1.48225	1.14452
4.79247	6.95609		1.69205	2.46329
13.4194	5.92978		4.03005	3.4605
12.199	10		1.21012	3.15006
9.43143	50.7453		1.93014	1.11063
6.84602	39.1788		1.04041	1.96876
10.6242	40.8002		1.34805	2.76802
8.107	28.6303		1.61001	2.35527
26.1762	33.3629		1.28957	1.60807
0.642876	9.26239		1.07584	3.60503
5.08012	5.53603		1.13877	1.69617
5.1758	13.8086		1.94212	1.78569
2.09684	1.65408		1.43584	1.30117
1.54604	4.87282		1.364	2.15657
5.237	81.5204		1.99645	1.55922
16.1872	0.91217		1.78726	2.6738
6.87106	44.7624		0.838063	1.22095
11.4124	2.64		1.60421	0.977686
22.1015	3.4249		1.56446	3.05844
8.07849	1.14942		3.18149	2.59755
7.32583	1.41024		1.44419	1.79243
5.52245	8.57266		1.31828	3.28962
9.76001	64.4382		2.67227	2.35207
15.2036	8.79912		1.39472	3.29675
3.65488	6.15438		0.75112	1.22514
1.07392	117.167		1.84363	1.24437
5.03381	21.5248		2.11055	2.39657
1.77308	179.553		0.674051	2.90036
19.663	75.9192		1.04988	2.20972
3.52222	2.79792		1.19118	1.71111
1.49161	3.60703		1.10231	2.99509
0.82404	0.981878		1.02125	1.32804
1.36002	5.33448		1.37353	2.29847
3.09735	9.82926		1.77712	1.23876
6.32326	1.40412		2.2494	3.48611
6.70751	2.59517		1.8638	1.86909
4.81033	1.63733		2.44812	1.49469
0.962683	162.261		1.27596	3.04744
7.98016	3.08294		2.3882	1.24172
6.60082	108.757		1.45081	1.25078
1.64002	12.311		1.40364	0.912191
6.22849	410.592		2.47119	1.47556
8.8054	90.07		1.45081	1.44938
34.8643	158.48		2.51595	4.00802
3.48267	1.72292		1.2812	1.93275
1.07853	1.57231		1.3567	0.647538
1.70206	1.02125		1.29557	0.921316
7.28073	3.76087		2.36992	2.26642
6.13415	122.225		1.44278	1.50223
13.9148	332.021		2.06781	0.773783
3.56086	59.6406		0.664803	1.31409
2.87776	7.25253		1.40296	3.37799
19.9772	2.45002		1.04567	2.92318
6.43167	76.3177		1.29636	0.720053
6.89518	1.40897		1.26521	2.59789
4.32353	3.55415		1.21717	2.35325
4.91441	24.0869		0.91217	0.992941
10.5951	86.9987		0.9647	2.0526
5.08319	3.54336		2.47055	0.665
2.78621	4.98825		1.89602	1.20341
8.27446	6.15184		1.6301	0.90488
2.47119	21.8163		1.552	2.17062
8.41835	3.7684		0.950023	2.44928
6.87735	213.532		1.69788	1.17235
8.1177	70.9098		1.40238	0.884247
9.28955	6.37228		1.4431	3.56688
1.17011	2.58498		1.55236	1.44166
9.18701	25.3026		1.9561	1.49711
3.98157	44.0357		2.42133	2.13042
15.0189	4.88424		1.14305	2.93044
2.36617	40.4477		1.048	1.32889
2.00745	3.84229		0.396174	2.45166
3.74871	2.96916		0.964114	2.45588
0.819545	252.851		1.10707	0.793086
0.852483	77.2499		1.3745	2.34139
11.4765	198.463		1.78851	0.620903
1.65013	22.7757		1.79208	1.77801
3.19078	78.0815		1.3343	0.942061
8.42911	175.482		2.01042	4.50123
1.77081	5.25694		0.7625	1.3758
1.77689	31.6046		2.0526	1.87459
2.51992	1.91282		1.55745	1.81388
3.39138	23.6808		1.34041	1.58464
1.87556	1.63882		0.773448	4.1845
1.82413	9.43979		0.874921	1.64829
1.09018	4.09688		4.52502	3.29675
3.3535	79.6534		1.37719	0.987779
1.36741	120.927		2.23264	1.31216
5.72844	79.1382		2.38136	7.11006
1.96539	40.2897		1.552	0.656134
5.95475	5.9215		4.52041	2.15641
1.72547	292.579		1.08064	2.03221
3.30716	3.85503		0.926667	1.61869
1.73353	116.64		0.83222	3.12097
2.68568	5.94381		1.74792	1.50915
1.08549	1.04197		2.79645	0.982189
1.69606	5.59024		2.02081	1.24951
1.16272	226.67		2.45096	1.28133
1.39457	6.16513		1.13252	1.218
14.3956	166.628		0.521641	2.10407
1.95894	1.00199		2.5824	1.84063
2.83013	1.35028		2.52145	1.66863
15.462	23.8835		3.29508	1.07556
5.1884	0.953574		1.62409	1.04705
3.07178	551.991		1.76953	3.67655
8.63157	3.82292		2.00097	3.36332
2.6102	139.529		2.64474	2.18651
1.92402	8.0614		1.40003	1.79728
2.28033	22.4742		1.66688	2.04893
6.66964	96.1358		2.22474	0.954063
1.62514	1.14737		2.78059	3.25184
4.74493	17.024		1.70304	2.72314
7.00251	123.549		1.76909	1.45347
2.52768	92.4535		3.42009	2.29534
1.04133	3.83972		2.28213	2.08405
1.97422	49.469		2.17285	1.5809
10.4428	2.81514		3.14465	1.55922
2.08144	141.265		1.96025	1.35647
2.9101	28.2977		2.44	1.41571
1.10264	113.014		1.19645	1.91655
1.94304	40.9365		1.41038	1.92596
2.22402	3.37224		2.86684	1.86222
0.837233	10.3677		6.14003	2.47055
1.23705	86.8074		1.87479	1.165
1.91538	2.06836		1.13	1.79658
2.03811	0.870251		1.20579	2.01785
2.57264	73.7928		1.76914	0.703368
1.56346	8.12491		1.23292	0.953532
1.52024	22.2261		1.26949	1.64502
2.62153	13.2085		4.40582	2.80015
0.9184	3.40815		2.35888	1.22768
1.86222	19.5095		2.56011	1.44143
2.48042	15.1135		1.3923	1.06771
2.08144	628.274		1.61522	0.8356
2.41609	254.616		1.17059	4.35565
2.00897	1.11355		0.802605	1.023
1.76011	2.31151		3.32897	2.61753
2.03503	4.56191		2.03634	3.28452
1.41688	137.281		4.28295	1.10534
1.96864	2.53433		1.40611	1.15633
12.6653	151.137		2.20056	1.1702
4.91882	52.9714		2.71202	1.20004
2.83303	173.041		1.17365	0.880696
4.58326	21.5538		1.28357	1.15241
2.24519	154.281		3.46033	1.10939
4.30125	60.9442		3.20041	1.08389
6.49056	16.1179		1.08231	6.73956
8.51176	151.862		2.31413	1.50123
3.21646	2.29573		1.44969	2.47689
1.66668	3.24312		2.49004	2.08405
16.1944	2.54775		3.06632	0.977686
1.37719	136.922		1.46533	1.14942
2.10908	70.8487		1.61522	1.13778
1.30001	8.25142		2.28926	2.14038
0.722563	1.3315		0.832857	1.04758
1.75076	76.169		0.653225	1.45667
3.69869	112.606		1.40802	1.855
1.44143	5.5908		1.43489	1.16847
1.16817	39.9405		1.58321	1.97349
1.552	1.66905		1.44688	1.32989
2.232	6.07373		1.44409	0.660446
1.4654	28.4558		1.44278	1.39019
1.93809	82.1268		2.64002	1.48409
1.61928	8.08206		1.78851	1.39023
10.0151	1.11839		1.28106	3.05156
1.60802	15.1687		1.5912	2.30696
1.11063	125.875		3.0082	1.00199
0.838918	115.086		1.25953	0.97474
1.39457	0.655068		3.52669	1.84023
1.63502	8.36058		3.02019	1.36302
2.59152	10.8896		1.158	2.96168
1.22462	5.16642		1.41094	2.75406
0.867016	12.4		2.40008	1.52082
0.985091	8.09125		1.5951	2.77675
1.636	141.674		3.63306	2.72593
0.911606	59.6896		1.41094	3.25006
3.95429	1.61547		3.28674	2.83013
1.52488	2.68849		1.16969	0.845622
18.2242	2.54136		1.53779	1.01488
13.3265	3.10561		0.9089	1.39023
1.855	15.1707		1.57058	3.01195
1.81335	93.1148		1.34402	1.87244
1.28526	6.76941		1.79625	0.7245
2.69225	54.5512		1.45667	1.69205
3.71797	20.0822		1.723	3.42912
4.09232	29.1105		2.18651	0.715657
2.11075	1.31851		2.99848	3.41064
1.72637	96.6555		2.7628	1.61001
1.40737	1.03281		2.0923	0.7625
0.977686	148.278		1.35304	1.83293
5.78325	203.479		0.741042	1.33388
1.65013	17.139		2.66969	3.23014
1.29856	152.078		1.14513	1.57058
1.74509	95.3463		2.3396	2.2362
2.05827	20.1412		3.57695	1.65067
4.56225	1.98428		0.936014	1.95562
5.27505	31.9024		2.31552	2.61368
2.76883	8.80898		1.74124	0.933813
1.24413	25.488		2.12826	1.71651
1.55811	30.3753		0.943516	1.04567
1.01541	14.852		3.06143	0.751391
1.95395	38.9151		4.22156	1.26521
1.26516	1.39457		2.68114	0.7606
2.78502	3.89755		1.6492	2.21176
3.4007	3.83092		2.12992	0.633157
3.84227	11.752		1.34305	1.40561
13.0893	98.6611		1.0561	0.832138
3.95256	78.5045		1.1702	1.75459
1.6465	63.0598		5.1726	1.07515
6.58354	4.98446		2.8968	0.9824
11.7256	11.1963		3.4002	1.44891
25.1728	88.7878		3.10019	0.572742
1.46348	23.4115		0.566612	1.60268
1.31934	70.5344		1.14384	6.66648
3.07446	4.71277		1.60576	3.31302
3.6688	99.1606		2.81968	2.98696
1.07204	123.885		3.77932	2.64768
2.07965	12.4685		1.03811	2.1651
8.8769	84.5758		1.41235	1.74542
1.12663	1.96142		1.44847	1.09042
2.81867	38.9803		3.53218	1.51657
6.85424	2.95724		0.808894	1.99106
2.0605	7.16067		0.9089	0.947456
1.15582	62.3388		0.932124	1.3165
2.70722	78.5114		1.5973	3.43338
0.99361	27.2808		1.28957	0.752791
2.08203	59.7291		1.08001	1.82598
1.20804	111.854		2.02812	0.881429
3.11802	77.8764		1.19118	1.87828
4.30969	4.9444		1.10232	0.99438
1.37666	48.655		0.92179	0.856379
2.58744	35.1237		1.37212	1.42416
1.05345	6.28952		1.06195	1.60834
1.37081	27.1705		1.80889	1.94467
7.09615	1.55534		1.70913	1.13759
7.87099	207.461		1.41235	2.232
18.2041	50.6956		4.32893	1.0858
1.364	27.241		2.2533	1.09078
1.16042	149.163		1.46973	2.17019
55.8302	7.21684		0.893164	1.97601
3.00549	166.986		1.19513	0.853493
1.04813	106.002		1.85053	1.13832
5.00247	53.8071		1.52114	1.7654
3.22722	9.56444		0.960653	0.786063
16.8205	1.6327		1.22777	3.25216
1.4022	88.7057		0.861454	1.27676
0.808011	17.1942		4.07218	1.49301
2.72604	12.5658		3.14844	2.05975
4.87517	0.760024		0.936014	1.65394
8.62312	8.06039		0.773333	0.597123
0.817806	14.7467		1.10976	1.07623
3.36865	299.006		0.81619	1.44969
15.9764	164.249		0.968048	1.71588
1.78186	96.329		1.18079	1.09525
2.76954	166.07		0.9775	1.44891
1.36272	0.557361		2.18245	0.95376
1.02203	1.57058		1.30006	1.15633
1.48409	1.41316		1.02036	1.68941
1.16969	26.8092		1.13832	2.86024
1.41792	88.055		1.20377	0.688052
2.75596	79.0936		2.80006	1.87244
1.99577	4.91539		1.3024	0.7245
3.85503	111.978		2.32168	1.69205
1.8895	49.917		1.48043	3.42912
1.50055	24.02		1.92525	0.715657
1.87657	80.6693		1.2404	3.41064
3.5712	51.14		0.9775	1.61001
2.80092	10.8008		0.841024	0.7625
2.24	12.3589		1.07584	1.83293
0.959347	0.660629		1.08389	1.33388
0.598348	66.1598		1.96025	3.23014
1.11858	4.848		0.995358	1.57058
2.00356	5.70533		3.12379	2.2362
1.38008	44.3769		3.83344	1.65067
1.40891	0.740763		3.58665	1.95562
1.79704	3.80898		2.63107	2.61368
2.36133	1.36105		0.930813	0.933813
1.24751	1.6236		0.8856	1.71651
8.91864	1.93616		3.5201	1.04567
0.947843	1.84593		0.913379	0.751391
1.78851	35.4398		3.23548	1.26521
13.0733	73.0385		0.84144	0.7606
4.09896	57.7094		2.11075	2.21176
1.55506	44.486		1.48225	0.633157
2.64736			1.69205	1.40561
1.40523			4.03005	0.832138
1.29753			1.21012	1.75459
2.05602			1.93014	1.07515
4.16335			1.04041	0.9824
1.84007			1.34805	1.44891
1.69236			1.61001	0.572742
6.19602			1.28957	1.60268
2.38442			1.07584	6.66648
8.25441			1.13877	3.31302
4.081			1.94212	2.98696
4.60193			1.43584	2.64768
4.43521			1.364	2.1651
1.78006			1.99645	1.74542
1.90429			1.78726	1.09042
1.0642			0.838063	1.51657
1.2784			1.60421	1.99106
2.10407			1.56446	0.947456
3.17571			3.18149	1.3165
1.4431			1.44419	3.43338
0.787222			1.31828	0.752791
1.98401			2.67227	1.82598
1.10959			1.39472	0.881429
2.53559			0.75112	1.87828
1.28448			1.84363	0.99438
8.09572			2.11055	0.856379
2.9329			0.674051	1.42416
2.77188			1.04988	1.60834
3.32023			1.19118	1.94467
1.40523			1.10231	1.13759
1.66149			1.02125	2.232
1.31562			1.37353	1.0858
1.96552			1.77712	1.09078
2.1282			2.2494	2.17019
2.13758			1.8638	1.97601
2.35075			2.44812	0.853493
3.05156			1.27596	1.13832
2.27356			2.3882	1.7654
1.24123			1.45081	0.786063
1.22276			1.40364	3.25216
1.20021			2.47119	1.27676
1.01669			1.45081	1.49301
1.87657			2.51595	2.05975
6.82017			1.2812	1.65394
2.15114			1.3567	0.597123
1.96605			1.29557	1.07623
2.69225			2.36992	1.44969
2.92826			1.44278	1.71588
2.569			2.06781	1.09525
3.24408			0.664803	1.44891
1.29192			1.40296
2.42133			1.04567
1.21058			1.29636
2.03297			1.26521
1.29752			1.21717
1.48252			0.91217
3.23548			0.9647
1.47138			2.47055
0.748446			1.89602
8.92092			1.6301
1.38314			1.552
0.7245			0.950023
1.40578			1.69788
0.853453			1.40238
3.66439			1.4431
1.55777			1.55236
3.81778			1.9561
1.22964			2.42133
1.48064			1.14305
1.69617			1.048
0.947843			0.396174
3.21665			0.964114
0.951704			1.10707
1.28752			1.3745
1.71207			1.78851
3.8395			1.79208
0.7708			1.3343
1.38008			2.01042
7.39471			0.7625
2.07008			2.0526
8.78255			1.55745
1.58464			1.34041
2.77619			0.773448
10.7716			0.874921
3.50721			4.52502
1.519			1.37719
2.16244			2.23264
1.1151			2.38136
4.82817			1.552
1.74542			4.52041
0.49375			1.08064
1.129			0.926667
0.817961			0.83222
7.27914			1.74792
1.00199			2.79645
1.14384			2.02081
0.850373			2.45096
2.10502			1.13252
			0.521641
			2.5824
			2.52145
			3.29508
			1.62409
			1.76953
			2.00097
			2.64474
			1.40003
			1.66688
			2.22474
			2.78059
			1.70304
			1.76909
			3.42009
			2.28213
			2.17285
			3.14465
			1.96025
			2.44
			1.19645
			1.41038
			2.86684
			6.14003
			1.87479
			1.13
			1.20579
			1.76914
			1.23292
			1.26949
			4.40582
			2.35888
			2.56011
			1.3923
			1.61522
			1.17059
			0.802605
			3.32897
			2.03634
			4.28295
			1.40611
			2.20056
			2.71202
			1.17365
			1.28357
			3.46033
			3.20041
			1.08231
			2.31413
			1.44969
			2.49004
			3.06632
			1.46533
			1.61522
			2.28926
			0.832857
			0.653225
			1.40802
			1.43489
			1.58321
			1.44688
			1.44409
			1.44278
			2.64002
			1.78851
			1.28106
			1.5912
			3.0082
			1.25953
			3.52669
			3.02019
			1.158
			1.41094
			2.40008
			1.5951
			3.63306
			1.41094
			3.28674
			1.16969
			1.53779
			0.9089
			1.57058
			1.34402
			1.79625
			1.45667
			1.723
			2.18651
			2.99848
			2.7628
			2.0923
			1.35304
			0.741042
			2.66969
			1.14513
			2.3396
			3.57695
			0.936014
			2.31552
			1.74124
			2.12826
			0.943516

## Sheet: Supplemental Figure1
	Cortex	ACSA-2	Neuron	Glt1	Microglia
1	7.6	7.8	7.1	7.9	6.6
2	6.6	7.6	6.1	7.6	6.9
3	8.9	7.9	5.6	7.5	7
